# Supplementary material for: Efficacy of Human Milk Oligosaccharide 6′-Sialyllactose Supplementation on Exercise Performance and Training Adaptations
Source: Nutrients. 2026 May 29;18(11):1743. doi: 10.3390/nu18111743 (PMC13259033; doi:10.3390/nu18111743)
Supplement: Supplementary file 1 [file nutrients-18-01743-s001.zip]

Archive with 2 entries (1 files):
- nutrients-4242593-supplementary/
- nutrients-4242593-supplementary/Supplemental Tables R1.xlsx
