# Supplementary material for: Efficacy of Human Milk Oligosaccharide 6′-Sialyllactose Supplementation on Exercise Performance and Training Adaptations
Source: Nutrients. 2026 May 29;18(11):1743. doi: 10.3390/nu18111743 (PMC13259033; doi:10.3390/nu18111743)
Supplement: Supplementary file 1 [file nutrients-18-01743-s001.zip › nutrients-4242593-supplementary/Supplemental Tables R1.xlsx]

## Sheet: Table S1. Participant Descripti
	Table S1. Participant descriptive data.
	Variable	Group	N	Mean		SD		p value
	Age	PLA	9	23.8889	±	4.40013		0.726
	(yrs)	6'-SL	10	24.9	±	7.41545
		Total	19	24.4211	±	6.03062
	Height	PLA	9	173.2	±	6.8715		0.247
	(cm)	6'-SL	10	176.394	±	4.63207
		Total	19	174.881	±	5.865
	Weight	PLA	9	80.8778	±	14.365		0.764
	(kg)	6'-SL	10	83.067	±	16.6249
		Total	19	82.03	±	15.2042
	Body Mass Index	PLA	9	27.0722	±	3.62864		0.967
	(kg/m2)	6'-SL	10	27.164	±	5.61633
		Total	19	27.1205	±	4.65036
	Body Fat	PLA	9	25.8667	±	8.3158		0.774
	(%)	6'-SL	10	26.82	±	5.82901
		Total	19	26.3684	±	6.92548
	Heart Rate	PLA	9	72.6667	±	17.3565		0.372
	(beats/min)	6'-SL	10	79.8	±	16.5113
		Total	19	76.4211	±	16.8402
	Resting Systolic Blood Pressure	PLA	9	127.222	±	12.765		0.539
	(mmHg)	6'-SL	10	130.9	±	12.7841
		Total	19	129.158	±	12.5577
	Resting Diastolic Blood Pressure	PLA	9	79.8889	±	8.17686		0.493
	(mmHg)	6'-SL	10	77.4	±	7.30601
		Total	19	78.5789	±	7.61808
	Data are expressed as means ± standard deviations for the placebo (PLA) and 6'-Sialyllactose (6'-SL) groups.

## Sheet: Tables S2. Energy and macronutr
	Table S2. Energy and macronutrient intake.
				Weeks												Mean
	Variable	Group	N	0				6				12				(SEM)				Effect	p-Level	ηₚ²
	Energy Intake	PLA	9	2025.38	±	132.313		2237	±	177.889	‡	2312.53	±	395.948	†	2191.64	±	79.685		G	0.029	0.252
	(kcals/d)	6'-SL	10	2028.16	±	462.691		1901.93	±	243.068		1856.75	±	389.426		1928.95	±	75.595		T	0.784	0.013
		Total	19	2026.84	±	338.858		2060.65	±	270.462	*	2072.65	±	447.405	*	2060.29	±	54.919	*	G x T	0.043	0.173
	Energy Intake	PLA	9	26.0178	±	4.99285		28.5478	±	4.18279		29.98	±	8.82714	†	28.182	±	1.978		G	0.17	0.108
	(kcals/kg/d)	6'-SL	10	25.637	±	8.64912		23.881	±	5.65098		23.291	±	6.44508		24.27	±	1.877		T	0.802	0.012
		Total	19	25.8174	±	6.96572		26.0916	±	5.42899	⁑	26.4595	±	8.19599	⁑	26.226	±	1.364		G x T	0.05	0.164
	Carbohydrate	PLA	9	216.311	±	19.2465		202.25	±	31.581		247.781	±	54.9789	‡	222.114	±	13.517		G	0.208	0.092
	(g/d)	6'-SL	10	224.626	±	72.8765		204.668	±	46.1935		163.902	±	43.3021	†	197.732	±	12.823		T	0.228	0.084
		Total	19	220.687	±	53.2759		203.523	±	38.881	‡	203.634	±	64.2841	*	209.923	±	9.316		G x T	0.001	0.418
	Carbohydrate	PLA	9	2.7556	±	0.38338		2.5633	±	0.42732		3.1556	±	0.81422		2.825	±	0.21		G	0.249	0.077
	(g/kg/d)	6'-SL	10	2.829	±	1.12933		2.562	±	0.68775		2.045	±	0.60445	†	2.479	±	0.2		T	0.246	0.079
		Total	19	2.7942	±	0.83931		2.5626	±	0.56361		2.5711	±	0.89548	*	2.652	±	0.145		G x T	0.001	0.385
	Protein	PLA	9	87.75	±	8.62409		87.75	±	9.62013		90.3756	±	21.4079		88.625	±	4.349		G	0.061	0.191
	(g/d)	6'-SL	10	80.5	±	34.4688		70.632	±	9.6803		78.738	±	19.0156		76.623	±	4.126		T	0.584	0.029
		Total	19	83.9342	±	25.3167		78.7405	±	12.8491	*	84.2505	±	20.4969		82.624	±	2.997	⁑	G x T	0.683	0.02
	Protein	PLA	9	1.1333	±	0.26287		1.1233	±	0.19805		1.1811	±	0.43853		1.146	±	0.09		G	0.147	0.12
	(g/kg/d)	6'-SL	10	1.016	±	0.53774		0.875	±	0.17135		0.979	±	0.25856		0.957	±	0.086		T	0.527	0.035
		Total	19	1.0716	±	0.42298		0.9926	±	0.21987	*	1.0747	±	0.36007		1.051	±	0.062		G x T	0.694	0.019
	Fat	PLA	9	96.9389	±	16.2848		136.331	±	14.7692	†	115.031	±	38.8922	†	116.1	±	6.493		G	0.027	0.257
	(g/kg/d)	6'-SL	10	85.5	±	23.5452		89.6	±	18.5587		108.098	±	19.7869	†	94.399	±	6.159		T	0.001	0.405
		Total	19	90.9184	±	20.724		111.736	±	29.049	†*	111.382	±	29.6762	†	105.25	±	4.475	*	G x T	0.002	0.353
	Fat	PLA	9	1.2544	±	0.37333		1.7667	±	0.43841	†	1.5289	±	0.73004	†	1.517	±	0.15		G	0.143	0.122
	(g/kg/d)	6'-SL	10	1.089	±	0.43572		1.139	±	0.39258		1.37	±	0.43315	†	1.199	±	0.142		T	0.001	0.416
		Total	19	1.1674	±	0.40506		1.4363	±	0.5159	†*	1.4453	±	0.5808	†	1.358	±	0.103		G x T	0.003	0.331
	Data are expressed as means ± standard deviations for the placebo (PLA) and 6'-Sialyllactose (6'-SL) groups. Data were analyzed using a multivariate and univariate General Linear Model with repeated measures. P-levels, with partial ETA squared (ηₚ²), are listed for between-subject group (G) and univariate within-subject (Greenhouse-Geisser) time (T), and group x time (G x T) effects. Multivariate…

## Sheet: Table S3. Training Volume
	Table S3. Training volume.
				Weeks												Mean
	Variable	Group	N	0				6				12				(SEM)				Effect	p-Level	ηₚ²
	Absolute Lower Body Volume	PLA	9	100436	±	19706.7		207476	±	44864.4	†	314233	±	36161.8	†	207382	±	15571.7		G	0.072	0.177
	(kg)	6'-SL	10	113804	±	29721.3		237144	±	74075.9	†	394521	±	87960	†	248490	±	14772.6		T	0.001	0.928
		Total	19	107472	±	25716		223091	±	62208	†	356490	±	78396.6	†*	227936	±	10732.1	⁑	G x T	0.023	0.203
	Relative Lower Body Volume	PLA	9	1270.91	±	248.045		2611.88	±	616.786	†	3994.6	±	702.752	†	2625.8	±	132.706		G	0.066	0.185
	(kg/kg body weight)	6'-SL	10	1374.86	±	223.093		2823.61	±	594.837	†	4758.69	±	654.225	†	2985.72	±	125.896		T	0.001	0.928
		Total	19	1325.62	±	234.678		2723.32	±	598.155	†	4396.75	±	766.25	†*	2805.76	±	91.461	⁑	G x T	0.074	0.147
	Absolute Upper Body Volume	PLA	9	73777.6	±	20517.1		147239	±	38451.9	†	220175	±	32061.4	†	147064	±	10796.9		G	0.587	0.018
	(kg)	6'-SL	10	71186.7	±	17419.7		147729	±	46901.1	†	247001	±	52725.2	†	155306	±	10242.9		T	0.001	0.934
		Total	19	72413.9	±	18454.8		147497	±	41917.2	†	234294	±	45124.4	†	151185	±	7441.27		G x T	0.108	0.124
	Relative Upper Body Volume	PLA	9	953.362	±	316.517		1873.53	±	565.414	†	2824.21	±	625.204	†	1883.7	±	122.545		G	0.931	0
	(kg/kg body weight)	6'-SL	10	863.292	±	147.264		1761.65	±	412.846	†	2981.51	±	383.787	†	1868.82	±	116.257		T	0.001	0.935
		Total	19	905.957	±	239.8		1814.65	±	480.209	†	2907	±	503.868	†	1876.26	±	84.458		G x T	0.27	0.074
	Absolute Total Lifting Volume	PLA	9	174213	±	35696.2		354715	±	75235.1	†	534408	±	46744.5	†	354445	±	24831.9		G	0.168	0.109
	(kg)	6'-SL	10	184991	±	46270.4		384874	±	120141	†	641522	±	139190	†	403796	±	23557.6		T	0.001	0.933
		Total	19	179886	±	40833.3		370588	±	99860.1	†	590784	±	116950	†*	379120	±	17114.2		G x T	0.27	0.074
	Relative Total Lifting Volume	PLA	9	2224.28	±	533.435		4485.42	±	1113.98	†	6818.8	±	1198.62	†	4509.5	±	235.518		G	0.303	0.062
	(kg/kg body weight)	6'-SL	10	2238.15	±	349.779		4585.27	±	991.988	†	7740.2	±	1002.99	†	4854.54	±	223.432		T	0.001	0.933
		Total	19	2231.58	±	433.234		4537.97	±	1022.83	†	7303.75	±	1168.3	†⁑	4682.02	±	162.319		G x T	0.121	0.121
	Data are expressed as means ± standard deviations for the placebo (PLA) and 6'-Sialyllactose (6'-SL) groups. Data were analyzed using a multivariate and univariate General Linear Model with repeated measures. P-levels, with partial ETA squared (ηₚ²), are listed for between-subject group (G) and univariate within-subject (Greenhouse-Geisser) time (T), and group x time (G x T) effects. Multivariate…

## Sheet: Table S4. Body composition and 
	Table S4. Body composition and body water results.
				Weeks												Mean
	Variable	Group	N	0				6				12				(SEM)				Effect	p-Level	ηₚ²
	Body Weight	PLA	9	80.1233	±	14.956		80.89	±	15.4694		80.6222	±	15.8453		80.545	±	5.728		G	0.722	0.008
	(kg)	6'-SL	10	82.859	±	17.2947		83.751	±	19.2693		83.6	±	19.4612		83.403	±	5.434		T	0.291	0.069
		Total	19	81.5632	±	15.8409		82.3958	±	17.1512		82.1895	±	17.4153		81.974	±	3.948		G x T	0.941	0.001
	Fat Mass	PLA	9	20.4854	±	10.5906		20.8678	±	10.1147		20.4347	±	10.2862		20.596	±	3.399		G	0.704	0.009
	(kg)	6'-SL	10	21.9564	±	9.54551		22.4761	±	10.1278		22.7919	±	10.7653		22.408	±	3.224		T	0.427	0.047
		Total	19	21.2596	±	9.79677		21.7143	±	9.87101		21.6753	±	10.3166		21.502	±	2.342		G x T	0.445	0.044
	Lean Mass	PLA	9	53.4563	±	7.19314		54.3508	±	7.77743		53.4085	±	7.45866		53.739	±	2.731		G	0.747	0.006
	(kg)	6'-SL	10	55.0846	±	8.75043		55.0427	±	9.19467	‡	54.7937	±	8.68698		54.974	±	2.591		T	0.295	0.068
		Total	19	54.3133	±	7.87267		54.715	±	8.3235		54.1375	±	7.93486		54.356	±	1.882		G x T	0.436	0.044
	Body Fat	PLA	9	25.8667	±	8.3158		26.0111	±	7.25645		25.9111	±	7.77648		25.93	±	2.279		G	0.693	0.009
	(%)	6'-SL	10	26.82	±	5.82901		27.22	±	6.05049		27.54	±	6.14351		27.193	±	2.162		T	0.587	0.029
		Total	19	26.3684	±	6.92548		26.6474	±	6.4878		26.7684	±	6.81518		26.561	±	1.571		G x T	0.665	0.022
	Bone Mineral Content	PLA	9	2002.7	±	303.476		2006.72	±	317.719		2011.47	±	295.831		2006.96	±	97.663		G	0.558	0.021
	(kg)	6'-SL	10	2078.38	±	279.992		2085.16	±	289.139		2098.89	±	288.911		2087.48	±	92.651		T	0.608	0.027
		Total	19	2042.53	±	285.723		2048.01	±	297.127		2057.48	±	287.475		2047.22	±	67.309		G x T	0.903	0.005
	Total Body Water	PLA	9	42.5589	±	8.71951		41.0556	±	8.15715	†	44.0389	±	7.86267		42.551	±	2.281		G	0.88	0.001
	(L)	6'-SL	10	41.433	±	6.12663		44.694	±	6.11154		42.975	±	6.70753		43.034	±	2.164		T	0.33	0.063
		Total	19	41.9663	±	7.27272		42.9705	±	7.19251		43.4789	±	7.0901		42.793	±	1.572		G x T	0.038	0.178
	Intracellular Body Water	PLA	9	24.67	±	4.70644		22.7733	±	6.21864		24.6267	±	4.90979		24.023	±	1.423		G	0.864	0.002
	(L)	6'-SL	10	23.434	±	3.98297		25.216	±	3.9168		24.445	±	4.07163		24.365	±	1.35		T	0.679	0.018
		Total	19	24.0195	±	4.26366		24.0589	±	5.14083		24.5311	±	4.36023		24.194	±	0.981		G x T	0.067	0.159
	Extracellular Body Water	PLA	9	17.9533	±	4.17055		18.2844	±	2.36651	‡	18.5244	±	3.10047		18.254	±	0.952		G	0.689	0.01
	(L)	6'-SL	10	18.05	±	2.28292		19.782	±	3.85823		18.531	±	2.75455		18.788	±	0.903		T	0.186	0.097
		Total	19	18.0042	±	3.21539		19.0726	±	3.2438		18.5279	±	2.84011		18.521	±	0.656		G x T	0.309	0.066
	Data are expressed as means ± standard deviations for the placebo (PLA) and 6'-Sialyllactose (6'-SL) groups. Data were analyzed using a multivariate and univariate General Linear Model with repeated measures. P-levels, with partial ETA squared (ηₚ²), are listed for between-subject group (G) and univariate within-subject (Greenhouse-Geisser) time (T), and group x time (G x T) effects. Multivariate…

## Sheet: Table S5. Anaerobic training a 
	Table S5. Anaerobic training adaptations.
				Weeks												Mean
	Variable	Group	N	0				6				12				(SEM)				Effect	p-Level	ηₚ²
	5 RM Leg Press	PLA	9	449.062	±	74.0559		527.222	±	79.1008	†	606.667	±	110.793	†	527.65	±	41.494		G	0.297	0.064
	(kg)	6'-SL	10	488	±	140.479		611.667	±	155.26	†	667.778	±	185.893	†	589.148	±	39.365		T	0.001	0.718
		Total	19	469.556	±	112.711		571.667	±	129.268	†	638.831	±	154.001	†	558.399	±	28.598		G x T	0.428	0.044
	5 RM Bench Press	PLA	9	140	±	39.8434		156.111	±	47.7479	†	161.111	±	47.7479	†	152.407	±	12.977		G	0.731	0.007
	(kg)	6'-SL	10	132	±	31.728		153	±	35.2924	†	153.5	±	33.6691	†	146.167	±	12.312		T	0.001	0.684
		Total	19	135.79	±	35.0104		154.474	±	40.4796	†	157.105	±	39.9415	†	149.287	±	8.944		G x T	0.585	0.029
	Torque	PLA	9	114.661	±	20.5411		118.659	±	21.651		116.903	±	22.976		116.741	±	7.716		G	0.928	0
	(Nm)	6'-SL	10	120.161	±	24.6196		115.657	±	17.3187		117.343	±	38.2877		117.72	±	7.32		T	0.99	0
		Total	19	117.556	±	22.3282		117.079	±	18.9916		117.135	±	31.107		117.231	±	5.318		G x T	0.538	0.031
	Peak Power	PLA	9	881.125	±	241.164		769.889	±	163.824		774.556	±	139.671		808.523	±	57.736		G	0.8	0.004
	(Watts)	6'-SL	10	914.9	±	303.57		730.875	±	134.094	†	718.383	±	254.567	†	788.052	±	54.773		T	0.017	0.243
		Total	19	898.901	±	268.75		749.355	±	146.011	†	744.991	±	204.702	†	798.288	±	39.792		G x T	0.605	0.024
	Mean Power	PLA	9	504.493	±	227.847		403.506	±	63.5072		408.807	±	55.0118		438.935	±	32.454		G	0.897	0.001
	(Watts)	6'-SL	10	544.933	±	277.971		368.814	±	72.221	†	420.629	±	66.5827		444.792	±	30.788		T	0.045	0.208
		Total	19	525.777	±	249.274		385.247	±	68.6816	†	415.029	±	59.9869	‡	441.863	±	22.367		G x T	0.613	0.017
	Time to Peak Power	PLA	9	5.6525	±	5.72401		6.94	±	7.23444		5.89	±	5.97064		6.161	±	1.776		G	0.468	0.031
	(seconds)	6'-SL	10	8.688	±	8.4134		8.2263	±	7.37272		7.0225	±	7.90811		7.979	±	1.685		T	0.802	0.01
		Total	19	7.2501	±	7.23736		7.617	±	7.13266		6.4861	±	6.88843		7.07	±	1.224		G x T	0.823	0.009
	Maximum Revolutions per Minute	PLA	9	145.262	±	20.1945		139.233	±	10.5108		150.744	±	17.0892		145.08	±	6.337		G	0.22	0.087
	(RPM)	6'-SL	10	122.98	±	34.7118		134.912	±	23.1521		143.975	±	23.1175	†	133.956	±	6.011		T	0.043	0.177
		Total	19	133.535	±	30.2385		136.959	±	17.945		147.182	±	20.2253	†	139.518	±	4.367		G x T	0.187	0.095
	Relative Mean Power	PLA	9	6.7525	±	3.66638		5.0544	±	1.13558		5.1656	±	0.75263		5.657	±	0.601		G	0.855	0.002
	(W/kg)	6'-SL	10	7.024	±	4.48135		4.7288	±	1.12142	‡	4.7575	±	1.08239	‡	5.503	±	0.57		T	0.034	0.234
		Total	19	6.8954	±	4.00438		4.883	±	1.10898	†	4.9508	±	0.93881	†	5.58	±	0.414		G x T	0.722	0.008
	Relative Peak Power	PLA	9	11.6925	±	4.45594		9.6867	±	2.69346		9.7911	±	1.92131		10.39	±	0.898		G	0.758	0.006
	(W/kg)	6'-SL	10	11.454	±	4.70486		9.3425	±	2.05628	‡	9.2113	±	2.38769	‡	10.003	±	0.852		T	0.026	0.247
		Total	19	11.567	±	4.46178		9.5055	±	2.31725	†	9.4859	±	2.14001	†	10.196	±	0.619		G x T	0.888	0.002
	Rate of Fatigue	PLA	9	86.085	±	9.80033		84.4533	±	7.92963		86.2622	±	7.1328		85.6	±	2.253		G	0.643	0.013
	(%)	6'-SL	10	82.09	±	15.2585		92.2225	±	8.06841		78.0913	±	16.1759		84.135	±	2.138		T	0.248	0.079
		Total	19	83.9824	±	12.7788		88.5424	±	8.73957		81.9617	±	13.0772		84.867	±	1.553		G x T	0.107	0.129
	Data are expressed as means ± standard deviations for the A and B groups. Data were analyzed using a multivariate and univariate General Linear Model with repeated measures. P-levels, with partial ETA squared (ηₚ²), are listed for between-subject group (G) and univariate within-subject (Greenhouse-Geisser) time (T), and group x time (G x T) effects. Multivariate Wilk's Lambda showed significant t…

## Sheet: Table S6. Aerobic training adap
	Table S6. Aerobic training adaptations.
				Weeks												Mean
	Variable	Group	N	0				6				12				(SEM)				Effect	p-Level	ηₚ²
	Total Time to Peak	PLA	9	758.111	±	280.43		679.556	±	137.325		715.222	±	141.447		717.63	±	53.244		G	0.971	0
	(seconds)	6'-SL	9	676.556	±	117.693		794.376	±	274.297		690.25	±	105.767		720.394	±	53.244		T	0.69	0.02
		Total	18	717.333	±	212.806		736.966	±	218.565		702.736	±	121.838		719.012	±	37.649		G x T	0.083	0.151
	Absolute Maximal Oxygen Consumption	PLA	9	3.2567	±	1.31328		2.85	±	0.69129		3.0467	±	0.78719		3.051	±	0.237		G	0.92	0.001
	(L/min)	6'-SL	9	2.86	±	0.38085		3.2167	±	0.9038		2.9733	±	0.3995		3.017	±	0.237		T	0.942	0.003
		Total	18	3.0583	±	0.95996		3.0333	±	0.80304		3.01	±	0.60675		3.034	±	0.168		G x T	0.075	0.154
	Relative Maximal Oxygen Consumption	PLA	9	40.8178	±	16.4297		35.7756	±	9.22157		38.1633	±	9.56864		38.252	±	3.264		G	0.918	0.001
	(mL/kg/min)	6'-SL	9	35.5311	±	7.79161		41.3767	±	13.6563		36.4078	±	7.10219		37.772	±	3.264		T	0.807	0.011
		Total	18	38.1744	±	12.767		38.5761	±	11.6655		37.2856	±	8.22431		38.012	±	2.308		G x T	0.057	0.171
	Metabolic Equivalents	PLA	9	11.6611	±	4.69504		10.2211	±	2.6355		10.9033	±	2.73484		10.929	±	0.933		G	0.918	0.001
		6'-SL	9	10.15	±	2.22452		11.8211	±	3.9029		10.4011	±	2.02891		10.791	±	0.933		T	0.807	0.011
		Total	18	10.9056	±	3.64781		11.0211	±	3.33385		10.6522	±	2.35024		10.86	±	0.66		G x T	0.057	0.17
	VANT	PLA	9	60.4967	±	9.33995		67.9022	±	2.42265	†	65.9878	±	5.14733	‡	64.796	±	1.458		G	0.061	0.202
	(%)	6'-SL	9	70.9389	±	6.63325		69.1289	±	4.99937		66.77	±	7.66801		68.946	±	1.458		T	0.323	0.068
		Total	18	65.7178	±	9.51951	*	68.5156	±	3.86291		66.3789	±	6.34823		66.871	±	1.031		G x T	0.032	0.201
	VO2 at VANT	PLA	9	22.6678	±	3.19473		23.9722	±	7.50171		26.4333	±	7.33097	‡	24.358	±	1.467		G	0.525	0.026
	(ml/kg/min)	6'-SL	9	27.75	±	3.93582		24.2567	±	2.98112	‡	25.1111	±	4.34787		25.706	±	1.467		T	0.347	0.063
		Total	18	25.2089	±	4.35084	*	24.1144	±	5.53952		25.7722	±	5.88639		25.032	±	1.037		G x T	0.028	0.209
	Time to VANT	PLA	9	6.1678	±	1.75034		6.4422	±	2.23564		6.5967	±	2.06914		6.402	±	0.492		G	0.606	0.017
	(min)	6'-SL	9	6.9989	±	1.14556		6.3056	±	1.74867		7.0011	±	1.45006		6.769	±	0.492		T	0.559	0.034
		Total	18	6.5833	±	1.49738		6.3739	±	1.94833		6.7989	±	1.74572		6.585	±	0.348		G x T	0.476	0.044
	Submax Glucose Oxidation	PLA	9	62.9978	±	24.756		68.1433	±	20.4193		76.2211	±	25.991	†	69.121	±	6.158		G	0.233	0.087
	(%)	6'-SL	9	58.9222	±	11.5253		43.5778	±	19.2618	†	72.5067	±	22.2474	†	58.336	±	6.158		T	<.001	0.385
		Total	18	60.96	±	18.8497		55.8606	±	23.0336	*	74.3639	±	23.5471	†	63.728	±	4.355		G x T	0.034	0.196
	Submax Fat Oxidation	PLA	9	37.0022	±	24.756		31.8567	±	20.4193		23.7789	±	25.991	†	30.879	±	6.158		G	0.233	0.087
	(%)	6'-SL	9	41.0778	±	11.5253		56.4222	±	19.2618	†	27.4933	±	22.2474	†	41.664	±	6.158		T	<.001	0.385
		Total	18	39.04	±	18.8497		44.1394	±	23.0336	*	25.6361	±	23.5471	†	36.272	±	4.355		G x T	0.034	0.196
	Resting Blood Lactate	PLA	9	1.7289	±	0.36302		2	±	1.35185		1.7889	±	0.73049		1.839	±	0.181		G	0.518	0.027
	(mmol/L)	6'-SL	9	1.7689	±	0.40201		2.0222	±	0.71375		2.2333	±	1.11803		2.008	±	0.181		T	0.505	0.037
		Total	18	1.7489	±	0.37215		2.0111	±	1.04875		2.0111	±	0.94426		1.924	±	0.128		G x T	0.629	0.024
	Submaximal Exercise Blood Lactate	PLA	9	3.8444	±	2.05068		4.2125	±	1.62437		3.9222	±	1.2235		3.993	±	0.425		G	0.869	0.002
	(mmol/L)	6'-SL	9	4.0133	±	1.28884		5.0333	±	2.2655		3.2356	±	1.30705		4.094	±	0.425		T	0.089	0.152
		Total	18	3.9289	±	1.66379		4.6229	±	1.9584		3.5789	±	1.27797		4.044	±	0.301		G x T	0.25	0.083
	Maximal Exercise Blood Lactate	PLA	9	11.5111	±	3.35054		10.3778	±	1.26469		9.8333	±	3.53907		10.574	±	0.789		G	0.04	0.238
	(mmol/L)	6'-SL	9	13.6222	±	4.56311		13.4378	±	4.38319		12.1422	±	3.55488		13.067	±	0.789		T	0.365	0.06
		Total	18	12.5667	±	4.03251		11.9078	±	3.5032	⁑	10.9878	±	3.64035		11.821	±	0.558		G x T	0.883	0.006
	Data are expressed as means ± standard deviations for the placebo (PLA) and 6'-Sialyllactose (6'-SL) groups. Data were analyzed using a multivariate and univariate General Linear Model with repeated measures. P-levels, with partial ETA squared (ηₚ²), are listed for between-subject group (G) and univariate within-subject (Greenhouse-Geisser) time (T), and group x time (G x T) effects. Multivariate…

## Sheet: Table S7. Whole blood cell coun
	Table S7. Whole blood cell counts.
				Weeks												Mean
	Variable	Group	N	0				6				12				(SEM)				Effect	p-Level	ηₚ²
	White Blood Cells	PLA	9	6.6	±	2.47032		6.6778	±	2.63713		7.1333	±	3.60694		6.804	±	0.655		G	0.001	0.688
	(K/µL)	6'-SL	10	6.0111	±	1.23328		6.9333	±	1.94308	†	6.8	±	1.73013		6.581	±	0.621		T	0.388	0.05
		Total	19	6.2901	±	1.88785		6.8123	±	2.23513		6.9579	±	2.70336		6.693	±	0.451		G x T	0.732	0.017
	Red Blood Cells	PLA	9	5.1467	±	0.45733		5.1067	±	0.49477		5.0911	±	0.53508		5.115	±	0.128		G	0.809	0.004
	(M/µL)	6'-SL	10	5.2333	±	0.35109		5.1556	±	0.32715		5.0233	±	0.2196	†	5.137	±	0.121		T	0.056	0.157
		Total	19	5.1923	±	0.39568		5.1324	±	0.40366		5.0554	±	0.3906	†	5.126	±	0.088		G x T	0.628	0.02
	Hemoglobin	PLA	9	15.1333	±	1.10905		15.1111	±	1.2252		14.9778	±	1.24376		15.074	±	0.306		G	0.9	0.001
	(g/dL)	6'-SL	10	15.6	±	0.71492		15.4778	±	0.75097		15.2111	±	0.62083	†	15.43	±	0.29		T	0.076	0.143
		Total	19	15.3789	±	0.92711		15.3041	±	0.99223		15.1006	±	0.94582	†	15.252	±	0.211		G x T	0.325	0.064
	Hematocrit	PLA	9	45.9333	±	3.74066		45.6222	±	3.82027		45.4778	±	4.0354		45.678	±	0.952		G	0.41	0.04
	(%)	6'-SL	10	47.0778	±	2.13946		46.6556	±	2.23861		45.6	±	1.82757	†	46.444	±	0.903		T	0.095	0.131
		Total	19	46.5357	±	2.97527		46.1661	±	3.04518		45.5421	±	2.98521	†	46.061	±	0.656		G x T	0.61	0.028
	Mean Corpuscular Volume	PLA	9	89.3667	±	3.34963		89.5111	±	3.41337		89.5667	±	4.11491		89.481	±	1.01		G	0.567	0.02
	(fL)	6'-SL	10	90.1111	±	2.7966		90.6444	±	3.23972		90.8222	±	2.10912		90.526	±	0.958		T	0.506	0.037
		Total	19	89.7585	±	3.00716		90.1076	±	3.28088		90.2275	±	3.1882		90.004	±	0.696		G x T	0.43	0.048
	Mean Corpuscular Hemoglobin	PLA	9	29.4889	±	1.6811		29.6889	±	1.8017		29.5444	±	2.03231		29.574	±	0.448		G	0.464	0.032
	Concentration (g/dL)	6'-SL	10	29.8667	±	0.86667		30.0667	±	0.86152		30.2889	±	0.83459	‡	30.074	±	0.425		T	0.32	0.064
		Total	19	29.6877	±	1.29196		29.8877	±	1.36066		29.9363	±	1.52637		29.824	±	0.309		G x T	0.784	0.012
	MCHC	PLA	9	32.9889	±	0.97011		33.1444	±	0.93956		32.9667	±	0.91378		33.033	±	0.239		G	0.429	0.037
	(mg/dL)	6'-SL	10	33.1556	±	0.76755		33.1889	±	0.44082		33.3667	±	0.91652		33.237	±	0.226		T	0.822	0.011
		Total	19	33.0766	±	0.84862		33.1678	±	0.70002		33.1772	±	0.91281		33.135	±	0.164		G x T	0.442	0.044
	Red Cell Dimension Width	PLA	9	13.3222	±	1.92274		13.5444	±	1.89876		13.2222	±	1.53686		13.363	±	0.414		G	0.544	0.022
	(pg)	6'-SL	10	12.3778	±	0.44417		12.4222	±	0.51592		12.4889	±	0.3665		12.43	±	0.393		T	0.407	0.05
		Total	19	12.8251	±	1.40587		12.9538	±	1.43765	⁑	12.8363	±	1.1218		12.896	±	0.285		G x T	0.588	0.031
	Neutrophils	PLA	9	51.4333	±	6.73628		49.1889	±	9.10308		48.8444	±	11.5924		49.822	±	2.236		G	0.12	0.136
	(%)	6'-SL	10	53.4778	±	7.8696		59.9889	±	7.26123	†	53.1444	±	7.92662		55.537	±	2.121		T	0.239	0.081
		Total	19	52.5094	±	7.22724		54.8731	±	9.68952	*	51.1076	±	9.79832		52.68	±	1.541	⁑	G x T	0.242	0.08
	Lymphocytes	PLA	9	36.5444	±	6.22156		38.0556	±	9.18751		39.5556	±	10.7671		38.052	±	2.103		G	0.081	0.168
	(%)	6'-SL	10	35.7556	±	8.0972		30.2	±	5.71781	‡	35.4556	±	6.69413		33.804	±	1.995		T	0.22	0.086
		Total	19	36.1292	±	7.08164		33.9211	±	8.37268	*	37.3977	±	8.85178		35.928	±	1.449		G x T	0.113	0.122
	Neutrophils to Lymphocyte Ratio	PLA	9	1.4637	±	0.37935		1.4032	±	0.53525		1.435	±	0.87623		1.434	±	0.151		G	0.161	0.112
		6'-SL	10	1.621	±	0.63629		2.0806	±	0.57923	†	1.6018	±	0.63881		1.768	±	0.143		T	0.364	0.057
		Total	19	1.5465	±	0.5224		1.7597	±	0.64486	*	1.5228	±	0.74337		1.601	±	0.104		G x T	0.197	0.092
	Monocytes	PLA	9	8.8889	±	1.42955		9.4778	±	1.08025		7.7444	±	2.15413	‡	8.704	±	0.434		G	0.127	0.132
	(%)	6'-SL	10	7.5111	±	1.67229		7.3556	±	1.45534		8.1222	±	2.01592		7.663	±	0.412		T	0.503	0.037
		Total	19	8.1637	±	1.67514	⁑	8.3608	±	1.66219	*	7.9433	±	2.0327		8.183	±	0.299	⁑	G x T	0.238	0.081
	Eosinophils	PLA	9	2.0111	±	1.02402		2.1778	±	0.63004		2.0889	±	0.62339		2.093	±	0.235		G	0.1	0.151
	(%)	6'-SL	10	2.2556	±	1.06156		1.4889	±	0.76077	‡	2.3	±	1.3325		2.015	±	0.223		T	0.318	0.064
		Total	19	2.1398	±	1.02237		1.8152	±	0.76856	*	2.2	±	1.03548		2.054	±	0.162		G x T	0.022	0.214
	Basophils	PLA	9	2.0889	±	0.62339		0.7	±	0.19365		0.7556	±	0.21858		7.663	±	0.412		G	0.161	0.112
	(%)	6'-SL	10	2.3	±	1.3325		0.7333	±	0.31972		0.5711	±	0.30113		2.093	±	0.235		T	0.323	0.064
		Total	19	2.2	±	1.03548		0.7175	±	0.2609		0.6585	±	0.27482		1.601	±	0.104		G x T	0.136	0.114
	Granulocytes	PLA	9	0.7	±	0.19365		0.7556	±	0.21858		0.7111	±	0.3444		0.722	±	0.082		G	0.127	0.132
	(%)	6'-SL	10	0.7333	±	0.31972		0.5711	±	0.30113	†	0.7556	±	0.26713		0.687	±	0.077		T	0.295	0.064
		Total	19	0.7175	±	0.2609		0.6585	±	0.27482		0.7345	±	0.29819		0.704	±	0.056		G x T	0.083	0.141
	Data are expressed as means ± standard deviations for the placebo (PLA) and 6'-Sialyllactose (6'-SL) groups. Data were analyzed using a multivariate and univariate General Linear Model with repeated measures. P-levels, with partial ETA squared (ηₚ²), are listed for between-subject group (G) and univariate within-subject (Greenhouse-Geisser) time (T), and group x time (G x T) effects. Multivariate…

## Sheet: Table S8. Markers of catabolism
	Table S8. Markers of catabolism.
				Weeks												Mean
	Variable	Group	N	0				6				12				(SEM)				Effect	p-Level	ηₚ²
	Blood Urea Nitrogen	PLA	9	13.3333	±	1.93649		14.2222	±	2.22361		14.6667	±	3.16228		14.074	±	0.49		G	0.429	0.037
	(mg/dL)	6'-SL	10	14.6667	±	1.69967		14.2	±	2.48551		15	±	2.90593		14.622	±	0.465		T	0.525	0.035
		Total	19	14.0351	±	1.89181		14.2105	±	2.29925		14.8421	±	2.94888		14.348	±	0.338		G x T	0.642	0.023
	Creatinine	PLA	9	1.0122	±	0.12194		1.0633	±	0.13937	‡	1.0089	±	0.10659		1.028	±	0.033		G	0.467	0.032
	(mg/dL)	6'-SL	10	1.0656	±	0.08871		1.022	±	0.1141		1.0978	±	0.0733		1.062	±	0.031		T	0.709	0.019
		Total	19	1.0403	±	0.10626		1.0416	±	0.12487		1.0557	±	0.09907	*	1.045	±	0.023		G x T	0.004	0.285
	BUN-Creatinine Ratio	PLA	9	13.4444	±	2.12786		13.6667	±	2.39792		14.8889	±	4.16667		14	±	0.585		G	0.818	0.003
	(mg/dL)	6'-SL	10	13.6667	±	1.56347		14.1	±	2.72641		13.6667	±	2.26078		13.811	±	0.555		T	0.629	0.024
		Total	19	13.5614	±	1.8021		13.8947	±	2.51429		14.2456	±	3.26569		13.906	±	0.403		G x T	0.504	0.037
	Total Proteins	PLA	9	7.1556	±	0.41866		7.1556	±	0.28771		7.2222	±	0.52148		7.178	±	0.112		G	0.562	0.02
	(g/dL)	6'-SL	10	7.1333	±	0.38586		7.16	±	0.33731		6.9667	±	0.30551		7.087	±	0.106		T	0.656	0.024
		Total	19	7.1439	±	0.39048		7.1579	±	0.30608		7.0877	±	0.42979		7.132	±	0.077		G x T	0.164	0.101
	Albumin	PLA	9	4.7111	±	0.23154		4.6333	±	0.21213		4.6889	±	0.21473		4.678	±	0.065		G	0.935	0
	(g/dL)	6'-SL	10	4.6444	±	0.24545		4.7	±	0.2582		4.6667	±	0.20548		4.67	±	0.061		T	0.95	0.002
		Total	19	4.676	±	0.23478		4.6684	±	0.23346		4.6772	±	0.20429		4.674	±	0.045		G x T	0.374	0.055
	Globulin	PLA	9	2.4444	±	0.29627		2.5222	±	0.25386		2.5333	±	0.4272		2.5	±	0.084		G	0.477	0.03
	(g/dL)	6'-SL	10	2.4889	±	0.2183		2.46	±	0.27968		2.3	±	0.15635	†	2.416	±	0.079		T	0.327	0.062
		Total	19	2.4678	±	0.25171		2.4895	±	0.26224		2.4105	±	0.32812		2.458	±	0.058		G x T	0.046	0.183
	Albumin-Globulin Ratio	PLA	9	1.8333	±	0.36401		1.8556	±	0.20683		2.2111	±	1.12633		1.967	±	0.093		G	0.876	0.001
		6'-SL	10	1.8667	±	0.16997		1.95	±	0.26352		2.0222	±	0.12273		1.946	±	0.088		T	0.239	0.081
		Total	19	1.8509	±	0.27134		1.9053	±	0.23682		2.1117	±	0.76207		1.956	±	0.064		G x T	0.538	0.024
	Bilirubin	PLA	9	1.2933	±	2.85804		1.9922	±	4.32594	‡	1.4556	±	2.79335		1.58	±	0.776		G	0.496	0.028
	(mg/dL)	6'-SL	10	0.8222	±	0.51159		0.88	±	0.80802		0.8056	±	0.78756		0.836	±	0.736		T	0.206	0.092
		Total	19	1.0454	±	1.9544		1.4068	±	2.99487		1.1135	±	1.97211		1.208	±	0.535		G x T	0.308	0.064
	Alkaline Phosphatase	PLA	9	82.4444	±	17.0155		84.7778	±	16.5739		80.4444	±	15.4282		82.556	±	5.44		G	0.57	0.019
	(U/L)	6'-SL	10	77.2222	±	19.0425		78.4	±	19.2423		79	±	15.0923		78.207	±	5.161		T	0.623	0.027
		Total	19	79.6959	±	17.8091		81.4211	±	17.8304		79.6842	±	14.8401		80.381	±	3.749		G x T	0.491	0.041
	Aspartate Aminotransferase	PLA	9	25.1111	±	10.1544		28.4444	±	10.8526		23.5556	±	7.71542		25.704	±	2.403		G	0.141	0.123
	(U/L)	6'-SL	10	24.4444	±	11.6439		19.1	±	5.13052		18.2222	±	5.2234	†	20.589	±	2.28		T	0.156	0.107
		Total	19	24.7602	±	10.6646		23.5263	±	9.40667	*	20.7485	±	6.89813	‡⁑	23.146	±	1.656		G x T	0.121	0.121
	Alanine Aminotransferase	PLA	9	32.4444	±	36.2495		34.1111	±	33.5874		32.5556	±	26.796		33.037	±	7.952		G	0.322	0.058
	(U/L)	6'-SL	10	25.8889	±	16.6496		22.1	±	16.4955		17.5556	±	10.6365	‡	21.848	±	7.544		T	0.275	0.072
		Total	19	28.9942	±	27.0911		27.7895	±	25.9884		24.6608	±	20.8543		27.443	±	5.48		G x T	0.273	0.073
	Data are expressed as means ± standard deviations for the placebo (PLA) and 6'-Sialyllactose (6'-SL) groups. Data were analyzed using a multivariate and univariate General Linear Model with repeated measures. P-levels, with partial ETA squared (ηₚ²), are listed for between-subject group (G) and univariate within-subject (Greenhouse-Geisser) time (T), and group x time (G x T) effects. Multivariate…

## Sheet: Table S9. Glucose homeostasis a
	Table S9. Glucose homeostasis and lipids.
				Weeks												Mean
	Variable	Group	N	0				6				12				(SEM)				Effect	p-Level	ηₚ²
	Glucose	PLA	9	92.5556	±	10.1009		93.7778	±	5.93249		96.2222	±	11.454		94.185	±	2.378		G	0.506	0.026
	(mg/dL)	6'-SL	10	94.4444	±	10.1227		97.8	±	10.1303		97	±	7.24185		96.415	±	2.256		T	0.417	0.05
		Total	19	93.5497	±	9.87518		95.8947	±	8.43863		96.6316	±	9.20272		95.3	±	1.639		G x T	0.791	0.014
	Total Cholesterol	PLA	9	170.333	±	35.2385		183	±	43.6262		176.222	±	44.11		176.519	±	11.094		G	0.837	0.003
	(mg/dL)	6'-SL	10	177.333	±	24.7431		172.2	±	28.9206		170.444	±	34.6702		173.326	±	10.525		T	0.617	0.025
		Total	19	174.018	±	29.5109		177.316	±	35.9831		173.181	±	38.3999		174.922	±	7.646		G x T	0.207	0.09
	Triglycerides	PLA	9	120.889	±	67.3655		110.556	±	67.272		109.556	±	55.4552		113.667	±	18.083		G	0.982	0
	(mg/dL)	6'-SL	10	107.556	±	48.0512		106.7	±	57.4941		125	±	69.8554		113.085	±	17.155		T	0.716	0.017
		Total	19	113.871	±	56.729		108.526	±	60.5643		117.684	±	62.2049		113.376	±	12.463		G x T	0.43	0.047
	HDL Cholesterol	PLA	9	41.8889	±	16.4958		45	±	17.8746		44	±	17		43.63	±	4.305		G	0.59	0.017
	(mg/dL)	6'-SL	10	46.3333	±	9.69536		48.1	±	7.46027		46.2222	±	9.72714		46.885	±	4.084		T	0.282	0.072
		Total	19	44.2281	±	13.1581		46.6316	±	13.1285		45.1696	±	13.3061		45.257	±	2.967		G x T	0.748	0.016
	LDL Cholesterol	PLA	9	106.222	±	30.1363		116.444	±	36.9463		111	±	39.8278		111.222	±	9.533		G	0.659	0.012
	(mg/dL)	6'-SL	10	110.111	±	17.8913		104.1	±	26.5516		101.778	±	29.9881		105.33	±	9.043		T	0.666	0.022
		Total	19	108.269	±	23.8258		109.947	±	31.6113		106.146	±	34.3078		108.276	±	6.57		G x T	0.179	0.098
	Non-HDL Cholesterol	PLA	9	128.444	±	34.2276		138	±	41.8181		132.222	±	44.7766		132.889	±	10.917		G	0.674	0.011
	(mg/dL)	6'-SL	10	131	±	23.1373		124.1	±	28.5013		124.222	±	33.6544		126.441	±	10.357		T	0.795	0.011
		Total	19	129.79	±	28.1081		130.684	±	35.1316		128.012	±	38.3958		129.665	±	7.524		G x T	0.222	0.086
	VLDL Cholesterol	PLA	9	22.2222	±	8.51143		21.5556	±	8.54563		21.2222	±	8.07431		21.667	±	2.379		G	0.867	0.002
	(mg/dL)	6'-SL	10	20.8889	±	6.38478		20	±	6.51494		22.4444	±	8.93322		21.111	±	2.257		T	0.668	0.02
		Total	19	21.5205	±	7.28341		20.7368	±	7.36992		21.8655	±	8.32284		21.389	±	1.64		G x T	0.482	0.039
	LDL-HDL Ratio	PLA	9	2.7489	±	0.97084		2.7867	±	1.05552		2.7644	±	1.22017		2.767	±	0.291		G	0.3	0.063
	(mg/dL)	6'-SL	10	2.4867	±	0.66617		2.218	±	0.70914	†	2.3078	±	0.88082		2.337	±	0.276		T	0.567	0.027
		Total	19	2.6109	±	0.81172		2.4874	±	0.91198		2.5241	±	1.05095		2.552	±	0.201		G x T	0.423	0.045
	Total Cholesterol/HDL Ratio	PLA	9	4.3289	±	1.09848		4.3044	±	1.22376		4.3067	±	1.41852		4.313	±	0.345		G	0.316	0.059
		6'-SL	10	3.9678	±	0.84096		3.65	±	0.78902	†	3.8489	±	1.15358		3.822	±	0.327		T	0.467	0.038
		Total	19	4.1388	±	0.96136		3.96	±	1.04383	‡	4.0657	±	1.27076		4.068	±	0.238		G x T	0.542	0.029
	Data are expressed as means ± standard deviations for the placebo (PLA) and 6'-Sialyllactose (6'-SL) groups. Data were analyzed using a multivariate and univariate General Linear Model with repeated measures. P-levels, with partial ETA squared (ηₚ²), are listed for between-subject group (G) and univariate within-subject (Greenhouse-Geisser) time (T), and group x time (G x T) effects. Multivariate…

## Sheet: Table S10. Electrolytes
	Table S10. Serum electrolytes.
				Weeks												Mean
	Variable	Group	N	0				6				12				(SEM)				Effect	p-Level	ηₚ²
	Sodium	PLA	9	141.222	±	1.20185		141.111	±	1.53659		142.556	±	2.60342		141.63	±	0.279		G	0.241	0.08
	(meq/L)	6'-SL	10	139.889	±	2.46957		141.6	±	2.27058		142	±	1.69967	‡	141.163	±	0.264		T	0.083	0.138
		Total	19	140.52	±	2.03941		141.368	±	1.92095		142.263	±	2.13026	†	141.396	±	0.192		G x T	0.47	0.043
	Potassium	PLA	9	4.3556	±	0.24037		4.2111	±	0.32575		4.4556	±	0.21858		4.341	±	0.137		G	0.263	0.073
	(meq/L)	6'-SL	10	4.8444	±	1.49303		4.4	±	0.31972		4.4333	±	0.33665		4.559	±	0.13		T	0.361	0.052
		Total	19	4.6129	±	1.09688		4.3105	±	0.32812		4.4439	±	0.27934		4.45	±	0.094		G x T	0.43	0.04
	Chloride	PLA	9	103.222	±	0.97183		102.222	±	1.64148		103.556	±	1.81046		103	±	0.418		G	0.232	0.083
	(meq/L)	6'-SL	10	101.889	±	1.52348		102.3	±	2.31181		102.667	±	2.21108		102.285	±	0.397		T	0.27	0.074
		Total	19	102.52	±	1.43111	*	102.263	±	1.96757		103.088	±	2.02711		102.643	±	0.288		G x T	0.388	0.053
	Calcium	PLA	9	9.8	±	0.37417		9.6444	±	0.30867		9.6889	±	0.33333		9.711	±	0.092		G	0.867	0.002
	(mg/dL)	6'-SL	10	9.7222	±	0.33592		9.78	±	0.35214		9.5667	±	0.38586		9.69	±	0.087		T	0.302	0.068
		Total	19	9.7591	±	0.34675		9.7158	±	0.33043		9.6246	±	0.35743		9.7	±	0.063		G x T	0.287	0.071
	Carbon Dioxide	PLA	9	24.8889	±	1.05409		23	±	2.23607	‡	23.4444	±	1.33333	†	23.778	±	0.419		G	0.572	0.019
	(meq/L)	6'-SL	10	25	±	1.05409		23	±	3.3665	†	24.3333	±	1.24722		24.111	±	0.398		T	0.017	0.249
		Total	19	24.9474	±	1.02598		23	±	2.80872	†	23.9123	±	1.3326	†	23.944	±	0.289		G x T	0.633	0.02
	Data are expressed as means ± standard deviations for the placebo (PLA) and 6'-Sialyllactose (6'-SL) groups. Data were analyzed using a multivariate and univariate General Linear Model with repeated measures. P-levels, with partial ETA squared (ηₚ²), are listed for between-subject group (G) and univariate within-subject (Greenhouse-Geisser) time (T), and group x time (G x T) effects. Multivariate…

[truncated: 1 more sheets: Table S11a and S11b Side effect]
